# Supplementary material for: Dose Optimization of Meropenem in Patients on Veno-Arterial Extracorporeal Membrane Oxygenation in Critically Ill Cardiac Patients: Pharmacokinetic/Pharmacodynamic Modeling
Source: J Clin Med. 2022 Nov 8;11(22):6621. doi: 10.3390/jcm11226621 (PMC9693387; doi:10.3390/jcm11226621)
Supplement: Supplementary file 1 [file jcm-11-06621-s001.zip]

Archive with 1 entries (1 files):
- jcm-1990028-supplementary.pdf
